# Supplementary material for: Structural synaptic elements are differentially regulated in superior temporal cortex of schizophrenia patients
Source: Eur Arch Psychiatry Clin Neurosci. 2012 Mar 23;262(7):565–77. doi: 10.1007/s00406-012-0306-y (PMC3464383; doi:10.1007/s00406-012-0306-y)
Supplement: Supplementary file 1 — Supplementary material 1 (XLS 94 kb) [file 406_2012_306_MOESM1_ESM.xls]

## Sheet: Tabelle1
Acc.-Nr.	Sequence name	Gene name	t-test	FC
NM_207290.1	ABCC5	ATP-binding cassette, sub-family C (CFTR/MRP), member 5 (ABCC5), transcript variant 2	0.00464742	1.36278
NM_015665.3	ABCC8	ATP-binding cassette, sub-family C (CFTR/MRP) member 8	0.00493337	1.40502
NM_207365.1	ACBD4	acyl-Coenzyme A binding domain containing 4 (ACBD4)	0.0243717	1.39067
NM_019112.2	ACOX2	acyl-Coenzyme A oxidase 2, branched chain (ACOX2)	0.0435918	1.46752
NM_005688.2	ACP6	acid phosphatase 6, lysophosphatidic (ACP6)	0.0475822	1.38203
NM_002313.5	ACVR1B	activin A receptor, type IB (ACVR1B), transcript variant 3	0.0307026	1.28679
NM_006720.3	ACVR1B	activin A receptor, type IB (ACVR1B), transcript variant 1	0.0411534	1.25859
NM_021962.2	ADAM19	ADAM metallopeptidase domain 19 (meltrin beta) (ADAM19), transcript variant 2	0.0157948	1.30455
NM_024722.1	ADCY6	adenylate cyclase 6 (ADCY6), transcript variant 1	0.0386522	1.26105
NM_016361.2	ADPRHL2	ADP-ribosylhydrolase like 2 (ADPRHL2)	0.0467031	1.14655
NM_004302.3	AK1	adenylate kinase 1 (AK1)	0.00252598	1.39216
NM_033274.2	AK3L2	adenylate kinase 3-like 1 (AK3L1), nuclear gene encoding mitochondrial protein, transcript variant 6	0.0275533	1.53863
NM_017825.1	AMFR	autocrine motility factor receptor (AMFR)	0.037913	1.45358
NM_001002921.1	ANKRD19	ankyrin repeat domain 19 (ANKRD19)	0.0209804	1.42871
NM_007200.3	ANKRD37	ankyrin repeat domain 37 (ANKRD37)	0.0328715	1.45226
NM_138958.1	APBB3	amyloid beta (A4) precursor protein-binding, family B, member 3	0.0334694	1.20338
NM_032797.4	APEG1	SPEG complex locus (SPEG)	0.0125576	1.22883
NM_015985.2	APLP2	amyloid beta (A4) precursor-like protein 2 (APLP2)	0.0430306	1.2552
NM_001010925.1	ARD1A	ARD1 homolog A, N-acetyltransferase (S. cerevisiae) (ARD1A)	0.00723542	1.15512
NM_173551.3	ARIH2	ariadne homolog 2 (Drosophila) (ARIH2)	0.0378926	1.16488
NM_012305.2	ARL6IP4	ADP-ribosylation-like factor 6 interacting protein 4 (ARL6IP4)	0.0270419	1.29783
NM_005876.3	ASXL2	additional sex combs like 2 (Drosophila) (ASXL2)	0.0142021	1.20705
NM_000384.1	ATP2B4	ATPase, Ca++ transporting, plasma membrane 4 (ATP2B4), transcript variant 2	0.0333415	1.25501
NM_006465.1	ATP8B2	ATPase, class I, type 8B, member 2 (ATP8B2), transcript variant 2	0.0255181	1.77803
NM_006321.1	ATPAF2	ATP synthase mitochondrial F1 complex assembly factor 2 (ATPAF2), nuclear gene encoding mitochondrial protein	0.0276031	1.48367
NM_004311.2	AXIN2	axin 2 (conductin, axil) (AXIN2)	0.0156215	1.17925
NM_024997.2	BCAN	brevican (BCAN), transcript variant 2	0.00890006	1.28644
NM_001692.2	BCL2	B-cell CLL/lymphoma 2 (BCL2), nuclear gene encoding mitochondrial protein, transcript variant alpha	0.0225456	1.32004
NM_145691.3	BICD1	bicaudal D homolog 1 (Drosophila) (BICD1), transcript variant 1	0.0124218	1.15242
NM_198427.1	BTBD7	BTB (POZ) domain containing 7 (BTBD7), transcript variant 1	0.00667171	1.26069
NM_003567.2	BTBD8	BTB (POZ) domain containing 8 (BTBD8)	0.0101864	1.50511
NM_000633.2	BTNL9	butyrophilin-like 9 (BTNL9)	0.0219759	1.89157
NM_006698.2	C10orf38		0.00513311	1.23298
NM_004052.2	C10orf57		0.0302793	1.1776
NM_138278.1	C11orf46		0.00921006	1.28662
NM_001010896.1	C16orf53		0.0265405	1.20364
NM_001010917.1	C16orf55		0.00624423	1.5696
NM_001012713.1	C17orf69		0.000813359	1.49527
NM_020195.1	C1orf188		0.0227449	1.41668
NM_032499.3	C1orf2		0.0276452	1.12464
NM_024571.2	C1orf21		0.029386	1.24394
NM_024516.2	C1orf60		0.000315583	1.27726
NM_153010.3	C1orf82		0.0163475	1.22097
NM_017891.2	C20orf12		0.0279541	1.15349
NM_173795.2	C22orf5		0.0481156	1.12651
NM_006589.2	C22orf9		0.0116624	1.21991
NM_030806.3	C3orf15		0.0274469	1.36989
NM_020317.3	C3orf37		0.00432133	1.2459
NM_001010867.1	C4orf8		0.0129773	1.21679
NM_182518.2	C6orf136		0.0212909	1.20602
NM_018152.2	C6orf64		0.0450416	1.26927
NM_058184.1	C7orf26		0.0284575	1.14046
NM_012264.3	C8orf44		0.0321854	1.33011
NM_015264.1	C8orf78		0.000802006	1.756
NM_033364.2	C9orf45		0.00381801	1.4003
NM_016474.3	C9orf9		0.0144051	1.23612
NM_199417.1	CABP1	calcium binding protein 1 (CABP1), transcript variant 1	0.0491019	1.51755
NM_003704.3	CACNA1E	calcium channel, voltage-dependent, R type, alpha 1E subunit (CACNA1E)	0.0250694	1.321
NM_145029.1	CACNA2D2	calcium channel, voltage-dependent, alpha 2/delta subunit 2 (CACNA2D2), transcript variant 1	0.0212297	1.1981
NM_024067.2	CAMK2D	calcium/calmodulin-dependent protein kinase (CaM kinase) II delta (CAMK2D)	0.0443805	1.33661
NM_018956.3	CASP9	caspase 9, apoptosis-related cysteine peptidase (CASP9), transcript variant alpha	0.0256777	1.10901
NM_153710.3	CBFA2T2	core-binding factor, runt domain, alpha subunit 2; translocated to, 2 (CBFA2T2), transcript variant 3	0.0248708	1.16854
NM_000721.2	CCBL1	cysteine conjugate-beta lyase; cytoplasmic (glutamine transaminase K, kyneurenine aminotransferase)	0.00942498	1.24733
NM_021096.3	CCDC24	coiled-coil domain containing 24 (CCDC24)	0.0111353	1.30961
NM_024046.2	CDC14B	CDC14 cell division cycle 14 homolog B	0.0231181	1.40519
NM_152499.1	CDK5RAP3	CDK5 regulatory subunit associated protein 3	0.0120019	1.6239
NM_033332.1	CEL	carboxyl ester lipase (bile salt-stimulated lipase)	0.0338111	1.68555
NM_052988.2	CLDN15	claudin 15 (CLDN15)	0.0365872	1.29807
NM_016952.3	CLUAP1	clusterin associated protein 1 (CLUAP1), transcript variant 2	0.0264667	1.29524
NM_012127.2	CNOT6	CCR4-NOT transcription complex, subunit 6 (CNOT6)	0.0250142	1.20908
NM_006984.3	COL16A1	collagen, type XVI, alpha 1 (COL16A1)	0.0272911	1.34795
NM_014343.1	COL7A1	collagen, type VII, alpha 1 (epidermolysis bullosa, dystrophic, dominant and recessive)	0.0338999	1.37236
NM_201625.1	COQ6	coenzyme Q6 homolog, monooxygenase (S. cerevisiae) (COQ6), transcript variant 2	0.0245123	1.12467
NM_004362.1	COQ9	coenzyme Q9 homolog (S. cerevisiae) (COQ9)	0.0284704	1.19968
NM_138280.3	CRB1	crumbs homolog 1 (Drosophila) (CRB1)	0.00354449	1.88011
NM_178818.2	CRELD1	cysteine-rich with EGF-like domains 1 (CRELD1), transcript variant 1	0.0139164	1.24438
NM_000094.2	CSEN	Kv channel interacting protein 3, calsenilin (KCNIP3)	0.0391429	1.25273
NM_182480.1	CSNK1G1	casein kinase 1, gamma 1 (CSNK1G1)	0.0370115	1.16796
NM_144613.3	CSNK2A2	casein kinase 2, alpha prime polypeptide (CSNK2A2)	0.0482407	1.15994
NM_015692.1	CTBP1	C-terminal binding protein 1 (CTBP1), transcript variant 2	0.0350706	1.18536
NM_001031717.1	CXorf1		0.0191126	1.24729
NM_013434.3	DARS2	aspartyl-tRNA synthetase 2, mitochondrial (DARS2)	0.0177614	1.14887
NM_022048.2	DAZAP1	DAZ associated protein 1 (DAZAP1), transcript variant 2	0.0461493	1.15085
NM_001896.2	DCLRE1A	DNA cross-link repair 1A (PSO2 homolog, S. cerevisiae) (DCLRE1A)	0.0336368	1.1774
NM_133446.1	DCX	doublecortex; lissencephaly, X-linked (doublecortin) (DCX), transcript variant 4	0.00172873	1.42767
NM_001907.1	DCX	doublecortex; lissencephaly, X-linked (doublecortin) (DCX), transcript variant 1	0.00172873	1.42767
NM_004709.2	DDEF2	development and differentiation enhancing factor 2 (DDEF2)	0.0371318	1.19063
NM_018360.1	DDX17	DEAD (Asp-Glu-Ala-Asp) box polypeptide 17 (DDX17), transcript variant 2	0.0104026	1.17935
NM_001082.3	DDX46	DEAD (Asp-Glu-Ala-Asp) box polypeptide 46 (DDX46)	0.0268451	1.20245
NM_018959.2	DET1	de-etiolated homolog 1 (Arabidopsis) (DET1)	0.0245772	1.13117
NM_152619.1	DFFB	DNA fragmentation factor, 40kDa, beta polypeptide (caspase-activated DNase) (DFFB)	0.0282183	1.38213
NM_001922.2	DGKQ	diacylglycerol kinase, theta 110kDa (DGKQ)	0.0368706	1.17661
NM_003887.1	DHX40	DEAH (Asp-Glu-Ala-His) box polypeptide 40 (DHX40)	0.0451369	1.15273
NM_030881.2	DIDO1	death inducer-obliterator 1 (DIDO1), transcript variant 3	0.0406875	1.34769
NM_014829.2	DKFZP434A0131	stromal antigen 3-like 1 (STAG3L1), transcript variant 1	0.0428166	1.28725
NM_178009.2	DKFZp686K16132		0.0221079	1.30799
NM_024612.3	DNAH7	dynein, axonemal, heavy chain 7	0.00103989	1.45967
NM_182585.1	DOK4	docking protein 4 (DOK4)	0.0193648	1.25292
NM_207323.1	DPP10	dipeptidyl-peptidase 10 (DPP10), transcript variant 1	0.00754389	1.64537
NM_001012987.1	DPT	dermatopontin (DPT)	0.0311478	1.52701
NM_004746.2	DST	dystonin (DST), transcript variant 1	0.0256515	1.32924
NM_004012.1	DUSP18	dual specificity phosphatase 18 (DUSP18)	0.0455856	1.23175
NM_001379.1	DUT	deoxyuridine triphosphatase (DUT), nuclear gene encoding mitochondrial protein, transcript variant 1	0.0258745	1.10532
NM_003974.2	DZIP3	DAZ interacting protein 3, zinc finger (DZIP3)	0.0150892	1.256
NM_020868.2	EDNRB	endothelin receptor type B (EDNRB), transcript variant 1	0.0311385	1.49227
NM_183380.1	EIF2B5	eukaryotic translation initiation factor 2B, subunit 5 epsilon, 82kDa (EIF2B5)	0.0351072	1.15768
NM_152511.3	EIF2C1	eukaryotic translation initiation factor 2C, 1 (EIF2C1)	0.0134869	1.17049
NM_001025248.1	EMX1	empty spiracles homeobox 1 (EMX1)	0.0364571	1.44227
NM_004421.2	EMX2	empty spiracles homeobox 2 (EMX2)	0.0495841	1.58594
NM_014648.2	ENO3	enolase 3 (beta, muscle) (ENO3), transcript variant 1	0.00290088	1.5901
NM_000115.1	EPIM	syntaxin 2 (STX2), transcript variant 1	0.0362734	1.19274
NM_001966.2	EXOC2	exocyst complex component 2 (EXOC2)	0.0484345	1.18613
NM_003907.1	EXOSC10	exosome component 10 (EXOSC10), transcript variant 2	0.0138325	1.23241
NM_012199.2	EXOSC10	exosome component 10 (EXOSC10), transcript variant 1	0.0418441	1.22398
NM_021952.2	EXOSC5	exosome component 5 (EXOSC5)	0.0351784	1.17809
NM_004097.1	EXT2	exostoses (multiple) 2 (EXT2), transcript variant 1	0.0368137	1.13161
NM_001980.2	FAM36A	family with sequence similarity 36, member A (FAM36A)	0.0327704	1.24397
NM_016337.2	FAM51A1	gem (nuclear organelle) associated protein 8 (GEMIN8)	0.0191186	1.27074
NM_018303.4	FAM54B	family with sequence similarity 54, member B (FAM54B)	0.0251525	1.14991
NM_002685.2	FAM57B	family with sequence similarity 57, member B (FAM57B)	0.0177803	1.31441
NM_001001998.1	FAM5B	family with sequence similarity 5, member B (FAM5B)	0.0229054	1.24716
NM_020158.3	FAM73B	family with sequence similarity 73, member B (FAM73B)	0.0417049	1.18696
NM_012306.2	FARP1	FERM, RhoGEF (ARHGEF) and pleckstrin domain protein 1 (chondrocyte-derived) (FARP1)	0.0331081	1.40756
NM_005449.3	FBXO27	F-box protein 27 (FBXO27)	0.0488715	1.18351
NM_032809.2	FLJ11806	zinc finger CCCH-type containing 14 (ZC3H14), transcript variant 1	0.0192261	1.24007
NM_020937.1	FLJ12886	chromosome 19 open reading frame 61 (C19orf61)	0.0421269	1.21743
NM_178820.3	FLJ13909	chromosome 16 open reading frame 59 (C16orf59	0.00611065	1.43422
NM_033143.2	FLJ16636	zinc finger protein 782 (ZNF782)	0.000317118	1.45895
NM_201553.1	FLJ20054	chromosome 1 open reading frame 218 (C1orf218)	0.0469949	1.28523
NM_002016.1	FLJ20186	differentially expressed in FDCP 8 homolog (mouse) (DEF8), transcript variant 1	0.000739187	1.2304
NM_018273.2	FLJ20859	methyltransferase 11 domain containing 1 (METT11D1), transcript variant 2	0.0105455	1.31466
NM_024910.1	FLJ23754	human hypothetical protein FLJ23754	0.00117027	1.99838
NM_019108.1	FLJ23834		0.0182962	1.43202
NM_024771.1	FLJ25037		0.00816489	1.41632
NM_019049.1	FLJ25422	RAN binding protein 3-like (RANBP3L)	0.0492216	1.81905
NM_207514.1	FLJ31568		0.0353602	1.26142
NM_152675.1	FLJ35220	hypothetical protein FLJ35220 (FLJ35220)	0.0468127	1.19747
NM_152750.2	FLJ36166		0.0173815	1.37165
NM_182596.1	FLJ37078		0.0463968	1.39416
NM_152504.2	FLJ39653		0.0146742	1.38039
NM_173510.1	FLJ90231		0.0238069	1.30145
NM_175918.2	FLRT2	fibronectin leucine rich transmembrane protein 2 (FLRT2)	0.0263104	1.35459
NM_173627.2	FLRT3	fibronectin leucine rich transmembrane protein 3 (FLRT3), transcript variant 1	0.0439144	1.4518
NM_182634.2	FNBP1L	formin binding protein 1-like (FNBP1L), transcript variant	0.029287	1.19877
NM_152684.1	FOXJ1	forkhead box J1 (FOXJ1)	0.0367403	2.33239
NM_173512.1	FOXRED1	FAD-dependent oxidoreductase domain containing 1 (FOXRED1)	0.00120167	1.2885
NM_001004332.1	FRMPD1	FERM and PDZ domain containing 1 (FRMPD1)	0.0203622	1.27135
NM_001001706.1	FRS3	fibroblast growth factor receptor substrate 3 (FRS3)	0.00227367	1.28647
NM_173581.1	FTCD	formiminotransferase cyclodeaminase (FTCD)	0.00683346	1.83558
NM_013231.4	FTCD	formiminotransferase cyclodeaminase (FTCD), transcript variant A	0.0404122	1.54502
NM_013281.2	FZD7	frizzled homolog 7 (Drosophila) (FZD7)	0.0206053	1.77198
NM_199135.1	GAL3ST3	galactose-3-O-sulfotransferase 3 (GAL3ST3)	0.0324091	1.28334
NM_001454.2	GALK2	galactokinase 2 (GALK2), transcript variant 2	0.00165831	1.22561
NM_017547.2	GALT	galactose-1-phosphate uridylyltransferase (GALT)	0.0406869	1.19742
NM_004958.2	GAPVD1	GTPase activating protein and VPS9 domains 1 (GAPVD1)	0.0122111	1.12941
NM_014907.1	GARNL3	GTPase activating Rap/RanGAP domain-like 3 (GARNL3)	0.0119506	1.30082
NM_006733.2	GAS8	growth arrest-specific 8 (GAS8)	0.0433881	1.26583
NM_003507.1	GC	group-specific component (vitamin D binding protein) (GC)	0.0299493	1.68036
NM_033036.1	GFPT2	glutamine-fructose-6-phosphate transaminase 2 (GFPT2)	0.0150189	1.3237
NM_001001556.1	GGA2	golgi associated, gamma adaptin ear containing, ARF binding protein 2 (GGA2)	0.00566778	1.24663
NM_020973.2	GPBP1L1	GC-rich promoter binding protein 1-like 1 (GPBP1L1)	0.0375292	1.08202
NM_000583.2	GPD1L	glycerol-3-phosphate dehydrogenase 1-like (GPD1L)	0.00657729	1.21831
NM_138465.3	GSDML	gasdermin-like (GSDML), transcript variant 2	0.0485607	1.5021
NM_016363.3	HDAC8	histone deacetylase 8 (HDAC8)	0.0481909	1.30849
NM_021639.3	HDHD1A	haloacid dehalogenase-like hydrolase domain containing 1A	0.0279643	1.31269
NM_005299.1	HIC2	hypermethylated in cancer 2 (HIC2)	0.00971042	1.45717
NM_003608.2	HIF1AN	hypoxia-inducible factor 1, alpha subunit inhibitor (HIF1AN)	0.0107431	1.23696
NM_012080.3	HYPB	huntingtin interacting protein	0.0060456	1.16142
NM_017902.1	IFT140	intraflagellar transport 140 homolog (Chlamydomonas) (IFT140)	0.0306287	1.27565
NM_003525.2	IFT172	intraflagellar transport 172 homolog (Chlamydomonas) (IFT172)	0.00460858	1.42903
NM_021059.2	IFT20	intraflagellar transport 20 homolog (Chlamydomonas) (IFT20)	0.0497349	1.26024
NM_012271.1	INSM2	insulinoma-associated 2 (INSM2)	0.019845	1.29246
NM_002166.4	IPO8	importin 8 (IPO8)	0.049047	1.3385
NM_174869.1	IPO9	importin 9 (IPO9)	0.0154919	1.2101
NM_174887.2	ITSN1	intersectin 1 (SH3 domain protein) (ITSN1), transcript variant 2,	0.048001	1.4405
NM_172314.1	JAG2	jagged 2 (JAG2), transcript variant 1	0.0210592	1.25016
NM_172234.1	JARID1B	jumonji, AT rich interactive domain 1B (JARID1B)	0.0344252	1.21331
NM_003854.2	JMJD1B	jumonji domain containing 1B (JMJD1B)	0.00430995	1.19399
NM_002226.3	KCNT1	potassium channel, subfamily T, member 1 (KCNT1)	0.0128918	1.27375
NM_016604.3	KIAA0133	KIAA0133 (KIAA0133)	0.0221328	1.33619
NM_020655.2	KIAA0141	KIAA0141 (KIAA0141)	0.0321715	1.20514
NM_014867.1	KIAA0286	transmembrane protein 194 (TMEM194)	0.00654874	1.25919
NM_012285.1	KIAA0564	KIAA0564 (KIAA0564), transcript variant 1	0.0158745	1.36574
NM_004983.2	KIAA0828	adenosylhomocysteinase 3 (KIAA0828)	0.0233213	1.37639
NM_004518.2	KIAA1287	integrator complex subunit 2 (INTS2)	0.00191491	1.2235
NM_020822.1	KIAA1838	family with sequence similarity 120B (FAM120B),	0.0303273	1.21274
NM_014773.2	KIAA1893	G protein regulated inducer of neurite outgrowth 1(GPRIN1)	0.0426586	1.28212
NM_015257.1	KIAA1904	leucine rich repeat containing 62 (LRRC62)	0.0102136	1.31957
NM_182686.1	KIAA1967	KIAA1967 (KIAA1967), transcript variant 1	0.0303196	1.23403
NM_014772.1	KIFC2	kinesin family member C2 (KIFC2)	0.030336	1.24185
NM_020748.1	KLHDC3	kelch domain containing 3 (KLHDC3)	0.0303942	1.16626
NM_020893.1	KLHDC6	kelch domain containing 6 (KLHDC6)	0.0385733	1.30239
NM_194286.2	KLHL26	kelch-like 26 (Drosophila) (KLHL26)	0.0405112	1.27639
NM_057161.2	L3MBTL2	l(3)mbt-like 2 (Drosophila) (L3MBTL2)	0.0085763	1.27651
NM_207335.1	LARS2	leucyl-tRNA synthetase 2, mitochondrial (LARS2), nuclear gene encoding mitochondrial protein	0.0119958	1.24264
NM_017415.1	LHX2	LIM homeobox 2 (LHX2)	0.0404518	1.31049
NM_000892.2	LIN28B	lin-28 homolog B (C. elegans) (LIN28B)	0.0463917	1.3246
NM_033404.2	LMAN2L	lectin, mannose-binding 2-like (LMAN2L)	0.0117417	1.27363
NM_031488.4	LOC134147	carboxymethylenebutenolidase homolog (Pseudomonas) (CMBL)	0.0141245	1.26481
NM_015340.3	LOC149134		0.0304003	1.46553
NM_201545.1	LOC196549		0.00488692	1.8178
NM_001004317.2	LOC284434	NACHT and WD repeat domain containing 1 (NWD1),	0.0210508	2.25776
NM_145196.1	LOC285636	hypothetical protein LOC285636 (LOC285636)	0.0469982	1.18502
NM_018640.3	LOC339344	hypothetical protein LOC339344 (LOC339344)	0.0445883	1.1948
NM_138809.2	LOC387790	hypothetical LOC387790 (LOC387790)	0.0422477	1.30821
NM_001007525.1	LOC391356	similar to CG14903-PA (LOC391356)	0.00433568	1.24611
NM_181722.2	LOC401431		0.0401423	1.20005
NM_207358.1	LOC440348	similar to nuclear pore complex interacting protein (LOC440348)	0.0228941	1.36343
NM_001013634.1	LOC441268		0.0371772	1.48503
NM_001010905.1	LOC91461	hypothetical protein BC007901 (LOC91461)	0.000972194	1.44252
NM_001012988.1	LPHN2	latrophilin 2 (LPHN2)	0.03413	1.21696
NM_001013663.1	LRCH1	leucine-rich repeats and calponin homology (CH) domain containing 1 (LRCH1)	0.0399267	1.3854
NM_001013665.1	LRCH4	leucine-rich repeats and calponin homology (CH) domain containing 4	0.0247547	1.52212
NM_001008745.1	LRP1B	low density lipoprotein-related protein 1B (deleted in tumors) (LRP1B)	0.0357322	1.25299
NM_016643.1	LRRC61	leucine rich repeat containing 61 (LRRC61)	0.0492085	1.34975
NM_138370.1	LRRIQ1	leucine-rich repeats and IQ motif containing 1	0.0489226	1.63278
NM_001009607.1	LRSAM1	leucine rich repeat and sterile alpha motif containing 1 (LRSAM1), transcript variant 3	0.00749154	1.23424
NM_012302.2	LSAMP	limbic system-associated membrane protein (LSAMP)	0.0133689	1.25244
NM_015116.1	LTBP3	latent transforming growth factor beta binding protein 3 (LTBP3)	0.0326023	1.18787
NM_018557.1	LYPLA2	lysophospholipase II (LYPLA2)	0.0394592	1.25541
NM_023942.1	MAP6	microtubule-associated protein 6 (MAP6), transcript variant 2	0.0177753	1.26257
NM_032165.2	MAP6	microtubule-associated protein 6 (MAP6), transcript variant 1	0.0219012	1.23326
NM_001002849.1	MARK1	MAP/microtubule affinity-regulating kinase 1 (MARK1)	0.0177069	1.23501
NM_007260.2	MASS1	G protein-coupled receptor 98 (GPR98)	0.0397533	1.62286
NM_004988.3	MBTPS1	membrane-bound transcription factor peptidase, site 1	0.00652103	1.41133
NM_001011550.1	MEIS2	Meis homeobox 2	0.00106158	1.27343
NM_032427.1	MGC15416	chromosome 16 open reading frame 14 (C16orf14)	0.0480538	1.35777
NM_033141.2	MGC16703	tubulin, alpha pseudogene (MGC16703) on chromosome 22	0.046606	1.45117
NM_207577.1	MGC3020		0.000717599	1.35392
NM_014994.1	MGC40499	canopy 4 homolog (zebrafish) (CNPY4)	0.0292459	1.22652
NM_018650.2	MGC52057	LY6/PLAUR domain containing 6 (LYPD6)	0.0316931	1.32931
NM_032119.1	MGC52110	chromosome 2 open reading frame 64 (C2orf64)	0.0124933	1.14696
NM_002397.2	MGLL	monoglyceride lipase (MGLL), transcript variant 2	0.0170831	1.21094
NM_020149.2	MGLL	monoglyceride lipase (MGLL), transcript variant 1	0.0170831	1.21094
NM_138418.2	MINK1	misshapen-like kinase 1 (zebrafish) (MINK1)	0.0318476	1.31569
NM_024048.2	MLL3	myeloid/lymphoid or mixed-lineage leukemia 3 (MLL3)	1.30315e-05	1.61162
NM_001031727.1	MLL3	myeloid/lymphoid or mixed-lineage leukemia 3 (MLL3)	0.00242562	1.35592
NM_152755.1	MOXD1	monooxygenase, DBH-like 1 (MOXD1)	0.0198284	1.33212
NM_194317.2	MRAS	muscle RAS oncogene homolog (MRAS)	0.0042032	1.50969
NM_007283.5	MRPL43	mitochondrial ribosomal protein L43 (MRPL43), nuclear gene encoding mitochondrial protein, transcript variant 1	0.00757065	1.1996
NM_022564.1	MST1	macrophage stimulating 1 (hepatocyte growth factor-like) (MST1)	0.0331057	1.32733
NM_015529.1	MTAP	methylthioadenosine phosphorylase (MTAP)	0.0138546	1.23729
NM_012219.2	MTG1	mitochondrial GTPase 1 homolog (S. cerevisiae) (MTG1)	0.0416597	1.33295
NM_054030.2	MTX1	metaxin 1 (MTX1), transcript variant 1	0.0444297	1.17111
NM_148570.1	MUTYH	mutY homolog (E. coli) (MUTYH)	0.00955181	1.41945
NM_018141.2	MYO15A	myosin XVA (MYO15A)	0.00379802	1.75784
NM_199176.1	NAALAD2	N-acetylated alpha-linked acidic dipeptidase 2	0.0437152	1.26513
NM_020998.2	NCOA5	nuclear receptor coactivator 5 (NCOA5)	0.0131737	1.30335
NM_005950.1	NDST1	N-deacetylase/N-sulfotransferase (heparan glucosaminyl) 1	0.0019934	1.34704
NM_002451.3	NDUFA8	NADH dehydrogenase (ubiquinone) 1 alpha subcomplex, 8, 19kDa (NDUFA8), nuclear gene encoding mitochondrial protein	0.0293237	1.19037
NM_138384.1	NEK1	NIMA (never in mitosis gene a)-related kinase 1 (NEK1)	0.039361	1.20315
NM_002455.2	NEK4	NIMA (never in mitosis gene a)-related kinase 4	0.0162243	1.61728
NM_031265.1	NEURL2	neuralized homolog 2 (Drosophila) (NEURL2)	0.033794	1.43277
NM_012222.1	NEUROG2	neurogenin 2 (NEUROG2)	0.00420319	1.86993
NM_016256.2	NME6	non-metastatic cells 6, protein expressed in (nucleoside-diphosphate kinase) (NME6)	0.0389064	1.47579
NM_014222.2	NPIP	nuclear pore complex interacting protein (NPIP)	0.0229799	1.41166
NM_024800.2	NR2C2	nuclear receptor subfamily 2, group C, member 2	0.00893192	1.30434
NM_003157.1	NR2F6	nuclear receptor subfamily 2, group F, member 6 (NR2F6)	0.0189928	1.23414
NM_080749.2	NSBP1	nucleosomal binding protein 1 (NSBP1)	0.0437336	1.22176
NM_182944.1	NUMA1	nuclear mitotic apparatus protein 1 (NUMA1)	0.0212551	1.32794
NM_005793.3	NUTF2	nuclear transport factor 2 (NUTF2)	0.0250227	1.20211
NM_170706.2	NVL	nuclear VCP-like (NVL), transcript variant 1	0.0339709	1.17874
NM_020962.1	NYREN18	negative regulator of ubiquitin-like proteins 1 (NUB1)	0.0380082	1.15324
NM_003298.2	OGT	O-linked N-acetylglucosamine (GlcNAc) transferase (UDP-N-acetylglucosamine:polypeptide-N-acetylglucosaminyl transferase)	0.0231584	1.21319
NM_015901.4	OSBPL7	oxysterol binding protein-like 7 (OSBPL7), transcript variant 1	0.0136486	1.36103
NM_052843.2	PAP2	phosphatidic acid phosphatase type 2 (PAP2D)	0.0109474	1.31812
NM_003605.3	PARC	p53-associated parkin-like cytoplasmic protein (PARC)	0.0499592	1.28632
NM_001001824.1	PBX4	pre-B-cell leukemia homeobox 4 (PBX4)	0.0109801	1.47205
NM_014562.2	PCNXL2	pecanex-like 2 (Drosophila) (PCNXL2), transcript variant 1	0.0483826	1.21944
NM_001010861.1	PDLIM5	PDZ and LIM domain 5 (PDLIM5), transcript variant 5,	0.0451654	1.20741
NM_024615.2	PELI2	pellino homolog 2 (Drosophila) (PELI2)	0.0490591	1.19866
NM_152268.2	PET112L	PET112-like (yeast) (PET112L)	0.0433652	1.18384
NM_000280.2	PFAS	phosphoribosylformylglycinamidine synthase (FGAR amidotransferase) (PFAS)	0.0409634	1.15663
NM_025245.1	PFKFB2	6-phosphofructo-2-kinase/fructose-2,6-biphosphatase 2 (PFKFB2)	0.0296276	1.28989
NM_014801.2	PHC1	polyhomeotic homolog 1 (Drosophila) (PHC1)	0.00359653	1.30374
NM_001003891.1	PHF1	PHD finger protein 1 (PHF1), transcript variant 2	0.0415322	1.14359
NM_002610.3	PIAS1	protein inhibitor of activated STAT, 1 (PIAS1)	0.0337657	1.18679
NM_001011516.1	PIG38	ecto-NOX disulfide-thiol exchanger 1 (ENOX1)	0.0467858	1.1938
NM_012393.1	PKD1	polycystic kidney disease 1 (autosomal dominant) (PKD1)	0.00914519	1.40354
NM_001018053.1	PLEKHA6	pleckstrin homology domain containing, family A member 6 (PLEKHA6)	0.0230686	1.35252
NM_024554.2	PLXDC1	plexin domain containing 1 (PLXDC1)	0.0414287	1.23725
NM_017732.3	PLXNA3	plexin A3 (PLXNA3)	0.0496569	1.23893
NM_004426.2	PMS2L2	postmeiotic segregation increased 2-like 2 (PMS2L2)	0.0156033	1.70953
NM_001007157.1	POGZ	pogo transposable element with ZNF domain (POGZ), transcript variant 3	0.0167443	1.49061
NM_016166.1	POLE	polymerase (DNA directed), epsilon (POLE)	0.0121426	1.87137
NM_017993.1	POLH	polymerase (DNA directed), eta (POLH)	0.0228746	1.17026
NM_005027.2	POLN	polymerase (DNA directed) nu (POLN)	0.0493472	1.37429
NM_015553.1	PPOX	protoporphyrinogen oxidase (PPOX), nuclear gene encoding mitochondrial protein	0.00232646	1.2056
NM_001009944.1	PPP2R1B	protein phosphatase 2 (formerly 2A), regulatory subunit A, beta isoform	0.0412961	1.23494
NR_003614	PRKD1	protein kinase D1 (PRKD1)	0.028522	1.28276
NM_145796.2	PRPSAP1	phosphoribosyl pyrophosphate synthetase-associated protein 1 (PRPSAP1)	0.019021	1.14687
NM_181808.1	PSD3	pleckstrin and Sec7 domain containing 3 (PSD3)	0.0220523	1.21481
NM_002766.1	QTRT1	queuine tRNA-ribosyltransferase 1 (tRNA-guanine transglycosylase) (QTRT1)	0.0181079	1.32308
NM_032289.1	RAB26	RAB26, member RAS oncogene family (RAB26)	0.0340156	1.2291
NM_015310.2	RAB30	RAB30, member RAS oncogene family (RAB30)	0.0244349	1.29712
NM_178161.1	RAB40A	RAB40A, member RAS oncogene family (RAB40A),	0.044982	1.2587
NM_198719.1	RAB6B	RAB6B, member RAS oncogene family (RAB6B)	0.0316312	1.26209
NM_004103.3	RAB9B	RAB9B, member RAS oncogene family (RAB9B)	0.0343159	1.23343
NM_130855.1	RAGE	renal tumor antigen (RAGE)	0.0254055	1.25077
NM_025215.4	RAI2	retinoic acid induced 2 (RAI2)	0.0324491	1.23062
NM_031209.1	RANBP10	RAN binding protein 10 (RANBP10)	0.0270813	1.17937
NM_012233.1	RAVER2	ribonucleoprotein, PTB-binding 2 (RAVER2)	0.00302536	1.40703
NM_016577.2	RBAF600	ubiquitin protein ligase E3 component n-recognin 4	0.0467168	1.17937
NM_016370.1	RBL2	retinoblastoma-like 2 (p130) (RBL2)	0.0470196	1.19544
NM_024816.1	RBM4B	RNA binding motif protein 4B (RBM4B)	0.0218731	1.3561
NM_014226.1	RBM6	RNA binding motif protein 6 (RBM6)	0.0252626	1.30259
NM_021785.2	RCOR2	REST corepressor 2 (RCOR2)	0.0140746	1.25193
NM_005054.1	REPIN1	replication initiator 1 (REPIN1), transcript variant 2	0.0224032	1.1849
NM_016339.1	RERE	arginine-glutamic acid dipeptide (RE) repeats (RERE), transcript variant 1	0.0182884	1.22286
NM_018211.2	RFPL2	ret finger protein-like 2 (RFPL2), transcript variant 1	0.00692674	1.58853
NM_001008494.1	RFWD3	ring finger and WD repeat domain 3 (RFWD3)	0.000833211	1.28875
NM_020765.1	RFXDC2	regulatory factor X domain containing 2 (RFXDC2)	0.011293	1.3734
NM_005777.1	RIMS3	regulating synaptic membrane exocytosis 3 (RIMS3)	0.034624	1.2316
NM_004260.1	RNF123	ring finger protein 123 (RNF123)	0.0142292	1.17214
NM_138393.1	RNF182	ring finger protein 182 (RNF182)	0.0386261	1.52933
NM_012102.2	RORA	RAR-related orphan receptor A (RORA), transcript variant 1	0.0333451	1.42948
NM_032918.1	RPAP1	RNA polymerase II associated protein 1 (RPAP1)	0.0195529	1.32935
NM_000539.2	RUTBC1	small G protein signaling modulator 2 (SGSM2)	0.0315355	1.1925
NM_018307.3	RYR3	ryanodine receptor 3 (RYR3)	0.0258388	1.63545
NM_052924.1	SAFB2	scaffold attachment factor B2 (SAFB2)	0.01509	1.36679
NM_203304.1	SBK1	SH3-binding domain kinase 1 (SBK1)	0.035794	1.23202
NM_022064.2	SCAND2	SCAN domain containing 2 (SCAND2), transcript variant 6	0.0180525	1.33745
NM_015540.2	SDCCAG33	teashirt zinc finger homeobox 1 (TSHZ1)	0.0213672	1.23378
NM_173630.2	SETD6	SET domain containing 6 (SETD6)	0.04837	1.19218
NM_014853.1	SEZ6L2	seizure related 6 homolog (mouse)-like 2 (SEZ6L2), transcript variant 2	0.0250684	1.34374
NM_014649.1	SFRS14	splicing factor, arginine/serine-rich 14 (SFRS14), transcript variant 2	0.0202818	1.2034
NM_002972.1	SFRS15	splicing factor, arginine/serine-rich 15 (SFRS15)	0.044153	1.14268
NM_033640.1	SGCD	sarcoglycan, delta (35kDa dystrophin-associated glycoprotein) (SGCD)	0.0448459	1.25194
NM_000334.3	SHRM	shroom family member 3 (SHROOM3)	0.00626695	1.36793
NM_005786.3	SIX4	SIX homeobox 4 (SIX4)	0.0234679	1.36746
NM_022367.2	SLC14A1	solute carrier family 14 (urea transporter), member 1 (Kidd blood group)	0.04589	2.31318
NM_201575.1	SLC37A1	solute carrier family 37 (glycerol-3-phosphate transporter), member 1 (SLC37A1)	0.0224029	1.211
NM_003015.2	SLC39A11	solute carrier family 39 (metal ion transporter), member 11 (SLC39A11),	0.0383621	1.34531
NM_205854.1	SLC7A9	solute carrier family 7 (cationic amino acid transporter, y+ system), member 9	0.0198345	1.69275
NM_006883.1	SNRP70	small nuclear ribonucleoprotein 70kDa polypeptide (RNP antigen) (SNRP70)	0.0265941	1.2663
NM_020859.1	SNX27	sorting nexin family member 27 (SNX27)	0.0415525	1.16332
NM_015865.1	SOX12	SRY (sex determining region Y)-box 12 (SOX12)	0.045753	1.32542
NM_018484.2	SOX15	SRY (sex determining region Y)-box 15 (SOX15)	0.0054662	1.29965
NM_018964.3	SOX5	SRY (sex determining region Y)-box 5 (SOX5), transcript variant 2	0.0219955	1.37862
NM_139177.2	SPAG5	sperm associated antigen 5 (SPAG5)	0.0338191	1.32238
NM_003047.2	SPTBN4	spectrin, beta, non-erythrocytic 4 (SPTBN4), transcript variant sigma5	0.0133947	1.21306
NM_030918.5	SSPN	sarcospan (Kras oncogene-associated gene) (SSPN)	0.0258739	1.48217
NM_006943.2	STH	saitohin (STH	0.0491535	1.62109
NM_152989.2	STOX1	storkhead box 1 (STOX1)	0.041402	1.34137
NM_006461.3	STX16	syntaxin 16 (STX16), transcript variant 2	0.00531162	1.18908
NM_199327.1	SUV420H2	suppressor of variegation 4-20 homolog 2 (Drosophila) (SUV420H2)	0.0237225	1.31648
NM_025213.1	TAF4	TAF4 RNA polymerase II, TATA box binding protein (TBP)-associated factor, 135kDa	0.00934361	1.27312
NM_018412.3	TBC1D22B	TBC1 domain family, member 22B (TBC1D22B)	0.0204411	1.18795
NM_015894.2	TCHP	trichoplein, keratin filament binding (TCHP)	0.0168067	1.19023
NM_177552.2	THRA	thyroid hormone receptor, alpha (erythroblastic leukemia viral (v-erb-a) oncogene homolog, avian) (THRA)	0.00486219	1.29785
NM_176882.1	TLE1	transducin-like enhancer of split 1 (E(sp1) homolog, Drosophila) (TLE1)	0.00883546	1.32855
NM_176885.1	TMEM25	transmembrane protein 25 (TMEM25)	0.0430078	2.37162
NM_015173.2	TMEM47	transmembrane protein 47 (TMEM47)	0.0250214	1.32805
NM_017772.2	TMEM74	transmembrane protein 74 (TMEM74)	0.0235736	1.38881
NM_003225.2	TNRC15	trinucleotide repeat containing 15 (TNRC15), transcript variant 2	0.0206316	1.11169
NM_145720.2	TOX	thymocyte selection-associated high mobility group box (TOX)	0.0495051	1.23147
NM_032780.2	TRIM29	tripartite motif-containing 29 (TRIM29)	0.00035883	1.48783
NM_031442.2	TRIM41	tripartite motif-containing 41 (TRIM41), transcript variant 1	0.0403312	1.30684
NM_153015.1	TRIM52	tripartite motif-containing 52 (TRIM52)	0.0162183	1.31387
NM_174940.1	TRIO	triple functional domain (PTPRF interacting) (TRIO)	0.0344275	1.19918
NM_015028.1	TRPV1	transient receptor potential cation channel, subfamily V, member 1 (TRPV1)	0.0288788	1.25658
NM_003282.2	TSC1	tuberous sclerosis 1 (TSC1), transcript variant 1	0.0162123	1.26902
NM_015575.2	TSEN2	tRNA splicing endonuclease 2 homolog (S. cerevisiae) (TSEN2)	0.00472268	1.32176
NM_005488.1	TSNAXIP1	translin-associated factor X interacting protein 1	0.00335987	1.27874
NM_014729.2	TTC17	tetratricopeptide repeat domain 17 (TTC17)	0.015931	1.2967
NM_033220.1	TTC18	tetratricopeptide repeat domain 18 (TTC18)	0.0338067	1.40007
NM_012101.2	TUBA8	tubulin, alpha 8 (TUBA8)	0.0109288	1.59037
NM_033549.3	TXNDC4	thioredoxin domain containing 4 (endoplasmic reticulum) (TXNDC4)	0.002751	1.23012
NM_032765.2	TXNL2	thioredoxin-like 2	0.0203342	1.8057
NM_001007470.1	UBE2J1	ubiquitin-conjugating enzyme E2, J1 (UBC6 homolog, yeast) (UBE2J1)	0.0265748	1.1815
NM_080705.2	UBE2Q1	ubiquitin-conjugating enzyme E2Q (putative) 1	0.0492338	1.21548
NM_018430.1	UNC13B	unc-13 homolog B (C. elegans) (UNC13B)	0.0172142	1.18632
NM_018943.1	USP21	ubiquitin specific peptidase 21 (USP21), transcript variant 1	0.00047719	1.30257
NM_015051.1	USP52	PAN2 polyA specific ribonuclease subunit homolog (S. cerevisiae) (PAN2)	0.0472768	1.32629
NM_006293.2	VAV3	vav 3 guanine nucleotide exchange factor (VAV3)	0.0385014	1.33828
NM_003347.2	VPS39	vacuolar protein sorting 39 homolog (S. cerevisiae) (VPS39)	0.0444871	1.15682
NM_017582.5	WASF3	WAS protein family, member 3 (WASF3)	0.0154415	1.19517
NM_006048.2	WBSCR20B	NOL1/NOP2/Sun domain family, member 5B (NSUN5B), transcript variant 2	0.0319202	1.49925
NM_003353.2	WBSCR27	Williams Beuren syndrome chromosome region 27 (WBSCR27)	0.0343575	1.64541
NM_133369.2	WDR27	WD repeat domain 27 (WDR27)	0.0289711	1.34855
NM_016327.2	WDR33	WD repeat domain 33 (WDR33), transcript variant 3	0.00122177	1.38172
NM_012475.4	WDR4	WD repeat domain 4 (WDR4), transcript variant 2	0.00433701	1.29806
NM_014871.2	WDR5	WD repeat domain 5 (WDR5), transcript variant 2	0.00837113	1.21624
NM_003370.3	WDR6	WD repeat domain 6 (WDR6)	0.02468	1.20067
NM_006113.3	WDR67	WD repeat domain 67 (WDR67)	0.0179016	1.31108
NM_001025366.1	WDR78	WD repeat domain 78 (WDR78), transcript variant 1	0.00362883	1.74575
NM_015289.2	WDR8	WD repeat domain 8 (WDR8)	0.0410186	1.14692
NM_006646.4	WHSC1L1	Wolf-Hirschhorn syndrome candidate 1-like 1 (WHSC1L1), transcript variant short	0.0405162	1.25539
NM_152559.2	WNK2	WNK lysine deficient protein kinase 2 (WNK2)	0.0427022	1.23422
NM_182552.2	ZADH2	zinc binding alcohol dehydrogenase, domain containing 2 (ZADH2)	0.0128211	1.44403
NM_001006623.1	ZBTB17	zinc finger and BTB domain containing 17 (ZBTB17)	0.0182309	1.16884
NM_052821.3	ZCCHC14	zinc finger, CCHC domain containing 14 (ZCCHC14)	0.00733214	1.23342
NM_018031.2	ZCCHC3	zinc finger, CCHC domain containing 3 (ZCCHC3)	0.022083	1.20271
NM_017778.2	ZFP3	zinc finger protein 3 homolog (mouse) (ZFP3)	0.0289882	1.25283
NM_006648.3	ZMYM3	zinc finger, MYM-type 3 (ZMYM3), transcript variant 1	0.0146666	1.22642
NM_018023.3	ZNF134	zinc finger protein 134 (ZNF134)	0.0456556	1.14126
NM_175907.3	ZNF137	zinc finger protein 137 (ZNF137)	0.0258806	1.34552
NM_020899.2	ZNF169	zinc finger protein 169 (ZNF169)	0.00840507	1.54453
NM_001009881.1	ZNF200	zinc finger protein 200 (ZNF200), transcript variant 3	0.0249198	1.22312
NM_015144.1	ZNF271	zinc finger protein 271 (ZNF271), transcript variant 2	0.00474866	1.20337
NM_033089.6	ZNF285	zinc finger protein 285A (ZNF285A)	0.0227496	1.23322
NM_174976.1	ZNF319	zinc finger protein 319 (ZNF319)	0.0068116	1.2088
NM_024721.2	ZNF337	zinc finger protein 337 (ZNF337)	0.0404598	1.31448
NM_153018.1	ZNF350	zinc finger protein 350 (ZNF350)	0.0277263	1.17737
NM_173832.3	ZNF37A	zinc finger protein 37A (ZNF37A)	0.0187338	1.28613
NM_005096.2	ZNF42	myeloid zinc finger 1 (MZF1), transcript variant 2	0.00190717	1.26665
NM_003435.2	ZNF438	zinc finger protein 438 (ZNF438)	0.0453091	1.25446
NM_003438.1	ZNF491	zinc finger protein 491 (ZNF491)	0.0483739	1.25184
NM_025169.1	ZNF511	zinc finger protein 511 (ZNF511)	0.0218256	1.18221
NM_194320.1	ZNF514	zinc finger protein 514 (ZNF514)	0.0101987	1.40178
NM_006629.3	ZNF545	zinc finger protein 545 (ZNF545)	0.00168758	1.38393
NM_152354.2	ZNF573	zinc finger protein 573 (ZNF573)	0.00371452	1.23906
NM_032584.1	ZNF599	zinc finger protein 599 (ZNF599)	0.0194418	1.54089
NM_021632.3	ZNF605	zinc finger protein 605 (ZNF605)	0.00229543	1.3763
NM_001007094.1	ZNF616	zinc finger protein 616 (ZNF616)	0.00133307	1.35928
NM_152356.2	ZNF696	zinc finger protein 696 (ZNF696)	0.00836042	1.30087
NM_145806.2	ZWINT	ZW10 interactor (ZWINT)	0.0496925	1.4465
						Q9HCF6
						Q8NER1
