# Supplementary material for: Structural synaptic elements are differentially regulated in superior temporal cortex of schizophrenia patients
Source: Eur Arch Psychiatry Clin Neurosci. 2012 Mar 23;262(7):565–77. doi: 10.1007/s00406-012-0306-y (PMC3464383; doi:10.1007/s00406-012-0306-y)
Supplement: Supplementary file 2 — Supplementary material 2 (XLS 85 kb) [file 406_2012_306_MOESM2_ESM.xls]

## Sheet: Tabelle1
Acc.-Nr.	Sequence name	Gene name	t-test	FC
NM_212533.1	ABCA2	ATP-binding cassette, sub-family A (ABC1), member 2	0.0330404	-1.34322
NM_016006.3	ABHD5	abhydrolase domain containing 5	0.0428309	-1.25356
NM_001105.2	ACVR1	activin A receptor, type I	0.046019	-1.16898
NM_138448.2	ACYP2	acylphosphatase 2, muscle type	0.0111224	-1.27308
NM_001114.2	ADCY7	adenylate cyclase 7	0.00114818	-1.45336
NM_020683.5	ADORA3	adenosine A3 receptor (ADORA3), transcript variant 1	0.0346019	-1.6869
NM_001623.3	AIF1	allograft inflammatory factor 1 (AIF1), transcript variant 3	0.0188038	-2.56684
NM_001627.2	ALCAM	activated leukocyte cell adhesion molecule	0.0448869	-1.26998
NM_000691.3	ALDH3A1	aldehyde dehydrogenase 3 family, memberA1	0.0401155	-1.68518
NM_013338.3	ALG5	asparagine-linked glycosylation 5 homolog (S. cerevisiae, dolichyl-phosphate beta-glucosyltransferase)	0.0225141	-1.22852
NM_019043.3	APBB1IP	amyloid beta (A4) precursor protein-binding, family B, member 1 interacting protein	0.0245489	-1.9393
NM_145298.4	APOBEC3F	apolipoprotein B mRNA editing enzyme, catalytic polypeptide-like 3F	0.0431716	-1.46902
NM_145344.1	APOL1	apolipoprotein L, 1	0.038414	-1.32354
NM_018460.2	ARHGAP15	Rho GTPase activating protein 15	0.000891578	-1.56678
NM_032496.1	ARHGAP9	Rho GTPase activating protein 9	0.0143342	-1.37714
NM_001175.4	ARHGDIB	Rho GDP dissociation inhibitor (GDI) beta (ARHGDIB)	0.0279301	-1.66622
NM_025047.1	ARL14	ADP-ribosylation factor-like 14	0.0291156	-1.35366
NM_178815.3	ARL5B	ADP-ribosylation factor-like 5B	0.0170173	-1.73606
NM_152862.1	ARPC2	actin related protein 2/3 complex, subunit 2, 34kDa	0.00452391	-1.20904
NM_080914.1	ASGR2	asialoglycoprotein receptor 2	0.0118525	-1.60841
NM_006395.1	ATG7	ATG7 autophagy related 7 homolog (S. cerevisiae) (ATG7)	0.0428503	-1.13689
NM_004045.3	ATOX1	ATX1 antioxidant protein 1 homolog (yeast)	0.0437745	-1.24122
NM_001679.2	ATP1B3	ATPase, Na+/K+ transporting, beta 3 polypeptide	0.0186098	-1.27488
NM_139322.1	ATRN	attractin	0.00986642	-1.37327
NM_004048.2	B2M	beta-2-microglobulin	0.0435736	-1.56629
NM_003782.3	B3GALT4	UDP-Gal:betaGlcNAc beta 1,3-galactosyltransferase, polypeptide 4	0.0352435	-1.27843
NM_170731.3	BDNF	brain-derived neurotrophic factor (BDNF), transcript variant 3	0.00959504	-2.17624
NM_001718.2	BMP6	bone morphogenetic protein 6	0.0218778	-1.55609
NM_006806.3	BTG3	BTG family, member 3	0.047223	-1.3859
NM_032194.1	BXDC1	brix domain containing 1 (BXDC1)	0.0113693	-1.16837
NM_199459.2	C10orf71		0.0460709	-1.42815
NM_153022.1	C12orf59		0.0189408	-1.73584
NM_015932.2	C13orf12		0.0332362	-1.21256
NM_138774.2	C19orf22		0.0436215	-1.22974
NM_052966.1	C1orf24		0.0124298	-1.93188
NM_144702.1	C1orf92		0.0483617	-1.41596
NM_178466.2	C20orf71		0.0202008	-1.53815
NM_000587.2	C7	complement component 7	0.0256396	-2.36827
NM_006658.2	C7orf16		0.0265733	-1.64968
NM_153698.1	C9orf21		0.0308179	-1.35788
NM_172364.3	CACNA2D4	calcium channel, voltage-dependent, alpha 2/delta subunit 4	0.00606942	-1.70215
NM_004930.1	CAPZB	capping protein (actin filament) muscle Z-line, beta	0.00254645	-1.19219
NM_025004.1	CCDC15	coiled-coil domain containing 15	0.0368541	-1.73809
NM_002982.3	CCL2	chemokine (C-C motif) ligand 2 (CCL2)	0.0259401	-3.68341
NM_002983.1	CCL3	chemokine (C-C motif) ligand 3	0.00151692	-2.24784
NM_005623.2	CCL8	chemokine (C-C motif) ligand 8 (CCL8)	0.0207354	-2.52621
NM_001295.2	CCR1	chemokine (C-C motif) receptor 1 (CCR1)	0.0369186	-1.95447
NM_012118.2	CCRN4L	CCR4 carbon catabolite repression 4-like (S. cerevisiae)	0.0408712	-1.24681
NM_001766.2	CD1D	CD1d molecule (CD1D)	0.00411063	-1.29857
NM_021155.2	CD209		0.0479821	-3.51915
NM_006110.1	CD2BP2	CD2 (cytoplasmic tail) binding protein 2	0.0192263	-1.32417
NM_006678.2	CD300C		0.00607736	-2.48244
NM_001001548.1	CD36		0.0339263	-1.39974
NM_001774.1	CD37		0.0292943	-1.86156
NM_000574.2	CD55		0.0484739	-1.34738
NM_001251.1	CD68		0.0203476	-2.346
NM_001025158.1	CD74		0.013999	-1.99967
NM_003874.1	CD84		0.0299693	-1.73121
NM_004933.2	CDH15	cadherin 15, M-cadherin (myotubule)	0.00390321	-1.40871
NM_078467.1	CDKN1A	cyclin-dependent kinase inhibitor 1A (p21, Cip1) (CDKN1A)	0.0293399	-3.19903
NM_001024912.1	CEACAM1	carcinoembryonic antigen-related cell adhesion molecule 1 (biliary glycoprotein) (CEACAM1)	0.0483372	-1.43412
NM_018404.1	CENTA2	centaurin, alpha 2 (CENTA2)	0.0157028	-2.00368
NM_001928.2	CFD	complement factor D (adipsin)	0.000587521	-1.64751
NM_003956.2	CH25H	cholesterol 25-hydroxylase (CH25H)	0.0252252	-3.67958
NM_001276.1	CHI3L1	chitinase 3-like 1 (cartilage glycoprotein-39) (CHI3L1)	0.0239033	-1.8412
NM_033082.1	CIP29	cytokine induced protein 29 kDa (CIP29) = HCC1	0.0467106	-1.12967
NM_001826.1	CKS1B	CDC28 protein kinase regulatory subunit 1B	0.0384884	-1.32761
NM_013943.1	CLIC4	chloride intracellular channel 4	0.0421691	-1.48727
NM_001025232.1	CLLU1OS	chronic lymphocytic leukemia up-regulated 1 opposite strand	0.0193763	-1.47923
NM_181555.1	CMTM3	CKLF-like MARVEL transmembrane domain containing 3	0.0398502	-1.6805
NM_138410.2	CMTM7	CKLF-like MARVEL transmembrane domain containing 7 (CMTM7), transcript variant 1	0.0355907	-2.24106
NM_033401.2	CNTNAP4	contactin associated protein-like 4	0.0220103	-1.78975
NM_001855.2	COL15A1	collagen, type XIV, alpha 1 (undulin)	0.0342421	-1.53571
NM_001845.3	COL4A1	collagen, type IV, alpha 1	0.010335	-1.80485
NM_057164.2	COL6A3	collagen, type VI, alpha 3	0.0293095	-2.24775
NM_080538.1	COLQ	collagen-like tail subunit of asymmetric acetylcholinesterase (COLQ)	0.0329894	-1.50615
NM_021149.2	COTL1	coactosin-like 1 (Dictyostelium)	0.0462977	-1.28366
NM_031311.2	CPVL	carboxypeptidase, vitellogenic-like	0.0131269	-1.95169
NM_019609.3	CPXM	carboxypeptidase X (M14 family), member 1	0.0227721	-1.96817
NM_003851.2	CREG1	cellular repressor of E1A-stimulated genes 1	0.0352986	-1.3201
NM_001887.3	CRYBB1	crystallin, beta B1	0.0237236	-1.59181
NM_001320.5	CSNK2B	casein kinase 2, beta polypeptide (CSNK2B)	0.00876525	-1.15711
NM_138455.2	CTHRC1	collagen triple helix repeat containing 1	0.00621436	-1.72264
NM_001814.2	CTSC	cathepsin C	0.0188758	-1.87057
NM_000101.2	CYBA	cytochrome b-245, alpha polypeptide	0.0279284	-2.18648
NM_000397.2	CYBB	cytochrome b-245, beta polypeptide (chronic granulomatous disease) (CYBB)	0.0342709	-1.85774
NM_134268.3	CYGB	cytoglobin (CYGB)	0.0471298	-1.18761
NM_000104.2	CYP1B1	cytochrome P450, family 1, subfamily B, polypeptide 1	0.0290914	-2.0374
NM_001554.3	CYR61	cysteine-rich, angiogenic inducer, 61	0.0225499	-1.75915
NM_001343.1	DAB2	disabled homolog 2, mitogen-responsive phosphoprotein (Drosophila)	0.01433	-1.61489
NM_133504.2	DCN	decorin	0.0267589	-1.55489
NM_006571.2	DCTN6	dynactin 6	0.0298232	-1.1887
NM_004083.4	DDIT3	DNA-damage-inducible transcript 3	0.00969882	-1.48002
NM_005216.3	DDOST	dolichyl-di-phosphooligosaccharide-protein glycotransferase	0.025108	-1.22639
NM_004728.2	DDX21	DEAD (Asp-Glu-Ala-Asp) box polypeptide 21	0.0209249	-1.5994
NM_014740.2	DDX48	eukaryotic translation initiation factor 4A, isoform 3 (EIF4A3)	0.0141515	-1.20995
NM_024820.2	DENND1A	DENN/MADD domain containing 1A	0.00330136	-1.36926
NM_024901.3	DENND2D	DENN/MADD domain containing 2D	0.0348051	-1.89337
NM_015286.4	DMN	desmuslin (DMN), transcript variant B	0.0466866	-1.13668
NM_016306.4	DNAJB11	DnaJ (Hsp40) homolog, subfamily B, member 11	0.0168083	-1.19083
NM_004946.1	DOCK2	dedicator of cytokinesis 2	0.0251152	-1.95075
NM_001942.1	DSG1	desmoglein 1	0.0147894	-1.89171
NM_004417.2	DUSP1	dual specificity phosphatase 1 (DUSP1)	0.0356034	-1.99557
NM_004419.3	DUSP5	dual specificity phosphatase 5 (DUSP5)	0.0125866	-1.96932
NM_004951.3	EBI2	Epstein-Barr virus induced gene 2 (lymphocyte-specific G protein-coupled receptor) (EBI2)	0.0489104	-3.3884
NM_005226.2	EDG3	Homo sapiens sphingosine-1-phosphate receptor 3 (S1PR3)	0.0366115	-1.61511
NM_004681.2	EIF1AY	eukaryotic translation initiation factor 1A, Y-linked	0.0376762	-2.28176
NM_003756.1	EIF3S3	eukaryotic translation initiation factor 3, subunit 3 gamma	0.0458058	-1.20424
NM_003753.2	EIF3S7	eukaryotic translation initiation factor 3, subunit D	0.0199843	-1.18693
NM_001416.1	EIF4A1	eukaryotic translation initiation factor 4A, isoform 1	0.00235013	-1.30267
NM_004846.2	EIF4E2	eukaryotic translation initiation factor 4E family member 2 (EIF4E2)	0.0465087	-1.16843
NM_012081.3	ELL2	elongation factor, RNA polymerase II, 2	0.0156312	-1.39917
NM_001423.1	EMP1	epithelial membrane protein 1 (EMP1),	0.0327045	-4.49587
NM_000118.1	ENG	endoglin (Osler-Rendu-Weber syndrome 1)	0.0219774	-1.60109
NM_019018.1	FAM105A	family with sequence similarity 105, member A (FAM105A)	0.0243072	-1.24831
NM_024522.1	FAM77C	Na+/K+ transporting ATPase interacting 1 (NKAIN1)	0.00605944	-1.6392
NM_000507.2	FBP1	fructose-1,6-bisphosphatase 1 (FBP1)	0.00589315	-3.44716
NM_012173.3	FBXO25	F-box protein 25	0.00764605	-1.72767
NM_002004.2	FDPS	farnesyl diphosphate synthase (farnesyl pyrophosphate synthetase, dimethylallyltranstransferase, geranyltranstransferase)	0.0391997	-1.21191
NM_004214.4	FIBP	fibroblast growth factor (acidic) intracellular binding protein	0.0299157	-1.22236
NM_001004311.1	FIGLA	folliculogenesis specific basic helix-loop-helix	0.0201791	-1.43063
NM_016068.1	FIS1	fission 1 (mitochondrial outer membrane) homolog (S. cerevisiae)	0.0208088	-1.19416
NM_017994	FLJ10099	chromosome 7 open reading frame 42 (C7orf42)	0.0113063	-1.32388
NM_024933.2	FLJ12056	ankyrin repeat domain 53(ANKRD53)	0.0271696	-1.31591
NM_025000.1	FLJ13096	cDNA FLJ13096 fis, clone NT2RP3002166	0.0173219	-1.94989
NM_019027.1	FLJ20273	RNA-binding protein (FLJ20273)	0.0347514	-1.75182
NM_017918	FLJ20647	coiled-coil domain containing 109B (CCDC109B)	0.0112412	-1.32895
NM_024829.4	FLJ22662	hypothetical protein FLJ22662	0.0268273	-2.00008
NM_152403.2	FLJ39155	EGF-like, fibronectin type III and laminin G domains (EGFLAM)	0.0376017	-1.48268
NM_198501.1	FLJ42461	smoothelin-like 2	0.00814918	-1.65331
NM_022763.2	FNDC3B	fibronectin type III domain containing 3B	0.0480339	-1.26231
NM_000803.2	FOLR2	folate receptor 2 (fetal) (FOLR2)	0.00421494	-2.48713
NM_002029.3	FPR1	formyl peptide receptor 1 (FPR1)	0.0473739	-3.60694
NM_173160.2	FXYD4	FXYD domain containing ion transport regulator 4	0.0481615	-1.56257
NM_199335.2	FYB	FYN binding protein (FYB-120/130)	0.0464585	-2.1736
NM_013445.3	GAD1	glutamate decarboxylase 1 (brain, 67kDa) (GAD1), transcript variant GAD25	0.0112836	-1.4189
NM_015675.1	GADD45B	growth arrest and DNA-damage-inducible, beta (GADD45B)	0.01904	-3.07484
NM_016204.1	GDF2	growth differentiation factor 2	0.00653696	-1.35635
NM_178026.1	GGTL3	gamma-glutamyltransferase-like 3	0.00913551	-1.46436
NM_004877.1	GMFG	glia maturation factor, gamma	0.0255916	-1.63318
NM_021971.1	GMPPB	GDP-mannose pyrophosphorylase B	0.0297273	-1.43966
NM_003875.2	GMPS	guanine monphosphate synthetase	0.0237102	-1.24354
NM_144499.1	GNAT1	guanine nucleotide binding protein (G protein), alpha transducing activity polypeptide 1	0.0371434	-1.50491
NM_005290.1	GPR15	G protein-coupled receptor 15	0.0230911	-1.76459
NM_005281.2	GPR3	G protein-coupled receptor 3	0.0398305	-1.55343
NM_005300.2	GPR34	G protein-coupled receptor 34	0.0446707	-1.54593
NM_201397.1	GPX1	glutathione peroxidase 1	0.0129378	-1.23556
NM_002084.2	GPX3	glutathione peroxidase 3 (plasma)	0.0199186	-1.42004
NM_178171.2	GSDM1	gasdermin 1 (GSDM1)	0.0162672	-1.77589
NM_004128.1	GTF2H2	general transcription factor IIH, polypeptide 2, 44kDa	0.0161729	-1.41266
NM_002101.3	GYPC	glycophorin C (Gerbich blood group)	0.0460716	-1.48836
NM_052947.2	HAK	heart alpha-kinase (HAK)	0.0261187	-1.41509
NM_003949.2	HAP1	huntingtin-associated protein 1 (neuroan 1)	0.0208048	-1.40847
NM_001945.1	HBEGF	heparin-binding EGF-like growth factor (HBEGF)	0.0335273	-1.80095
NM_002110.2	HCK	hemopoietic cell kinase (HCK)	0.0268244	-1.87058
NM_014266.3	HCST	hematopoietic cell signal transducer	0.0377012	-1.89026
NM_005734.2	HIPK3	homeodomain interacting protein kinase 3	0.049284	-1.49549
NM_080593.1	HIST1H2BK	histone cluster 1, H2bk	0.021723	-1.22965
NM_005514.5	HLA-B	major histocompatibility complex, class II	0.0482511	-1.77374
NM_002119.3	HLA-DOA	major histocompatibility complex, class II, DO alpha	0.0484296	-1.91226
NM_033554.2	HLA-DPA1	major histocompatibility complex, class II, DP alpha 1	0.030951	-1.87908
NM_022555.3	HLA-DRB3	major histocompatibility complex, class II, DR beta 3	0.0407666	-1.87142
NM_001024074.1	HNMT	histamine N-methyltransferase	0.0450422	-1.31907
NM_022304.1	HRH2	histamine receptor H2	0.0343389	-1.32958
NM_138632.1	HRIHFB2122	TRIO and F-actin binding protein	0.030934	-1.59537
NM_006042.1	HS3ST3A1	heparan sulfate (glucosamine) 3-O-sulfotransferase 3A1	0.00873225	-1.54278
NM_181353.1	ID1	inhibitor of DNA binding 1, dominant negative helix-loop-helix protein (ID1)	0.00561622	-1.37426
NM_005531.1	IFI16	interferon, gamma-inducible protein 16	0.0161289	-1.854
NM_006332.3	IFI30	interferon, gamma-inducible protein 30 (IFI30)	0.0477312	-3.54964
NM_001025295.1	IFITM5	interferon induced transmembrane protein 5	0.0442512	-1.9273
NM_207584.1	IFNAR2	interferon (alpha, beta and omega) receptor 2	0.0126557	-1.48134
NM_052872.3	IL17F	interleukin 17F	0.0250503	-1.55762
NM_000575.3	IL1A	interleukin 1 alpha	0.0244037	-2.23932
NM_000576.2	IL1B	interleukin 1 beta	0.0171026	-3.01417
NM_002182.2	IL1RAP	interleukin 1 receptor accessory protein	0.0207213	-2.23897
NM_001012632.1	IL32	interleukin 32	0.0447132	-3.7319
NM_000584.2	IL8	interleukin 8	0.0236595	-5.75314
NM_000884.2	IMPDH2	IMP (inosine monophosphate) dehydrogenase 2	0.0483787	-1.16959
NM_014937.2	INPP5F	inositol polyphosphate-5-phosphatase F	0.00633969	-1.70387
NM_178229.3	IQGAP3	IQ motif containing GTPase activating protein 3	0.0413611	-1.38465
NM_001025242.1	IRAK1	interleukin-1 receptor-associated kinase 1	0.0333185	-1.23452
NM_181501.1	ITGA1	integrin, alpha 1 (ITGA1)	0.0439598	-2.37921
NM_002205.2	ITGA5	integrin, alpha 5 (fibronectin receptor, alpha polypeptide) (ITGA5)	0.0241192	-1.9723
NM_002208.3	ITGAE	integrin, alpha E (antigen CD103, human mucosal lymphocyte antigen 1; alpha polypeptide)	0.0466977	-1.16443
NM_000632.2	ITGAM	integrin, alpha M	0.0120041	-1.98827
NM_004791.1	ITGBL1	integrin, beta-like 1 (with EGF-like repeat domains)	0.017252	-1.47847
NM_002216.2	ITIH2	inter-alpha (globulin) inhibitor H2	0.00363463	-2.0283
NM_002228.3	JUN	jun oncogene (JUN)	0.0302736	-1.4803
NM_175068.2	K6IRS3	keratin 73	0.0182562	-1.40543
NM_001008661.1	KAT3	cysteine conjugate-beta lyase 2 (CCBL2), transcript variant 1	0.0318533	-1.39983
NM_014505.4	KCNMB4	potassium large conductance calcium-activated channel, subfamily M, beta member 4	0.0306731	-1.25939
NM_006854.2	KDELR2	KDEL (Lys-Asp-Glu-Leu) endoplasmic reticulum protein retention receptor 2	0.0255921	-1.61108
NM_016657.1	KDELR3	KDEL (Lys-Asp-Glu-Leu) endoplasmic reticulum protein retention receptor 3	0.0216556	-1.40258
NM_012289.3	KEAP1	kelch-like ECH-associated protein 1 (KEAP1), transcript variant 2	0.0421775	-1.19193
NM_014878.3	KIAA0020	KIAA0020	0.0494847	-1.16725
NM_014734.2	KIAA0247	KIAA0247	0.00285859	-1.28748
NM_001300.4	KLF6	Kruppel-like factor 6 (KLF6), transcript variant 2	0.0426127	-1.44507
NM_002257.2	KLK1	kallikrein 1	0.00342312	-1.63978
NM_016523.1	KLRF1	killer cell lectin-like receptor subfamily F, member 1	0.0256913	-1.96465
NM_006059.2	LAMC3	laminin, gamma 3	0.0481879	-1.40842
NM_015907.2	LAP3	leucine aminopeptidase 3	0.0215468	-1.495
NM_178043.1	LARP2	La ribonucleoprotein domain family, member 2 (LARP2)	0.0345356	-1.34713
NM_197958.1	LARP6	La ribonucleoprotein domain family, member 6	0.0345356	-1.34713
NM_002298.2	LCP1	lymphocyte cytosolic protein 1 (L-plastin)	0.0487087	-2.12256
NM_005565.3	LCP2	lymphocyte cytosolic protein 2 (SH2 domain containing leukocyte protein of 76kDa)	0.0401489	-1.40857
NM_052971.1	LEAP-2	Liver-expressed antimicrobial peptide 2 precursor	0.0282501	-1.37317
NM_024316.1	LENG1	leukocyte receptor cluster (LRC) member 1	0.014267	-1.29934
NM_004987.3	LIMS1	LIM and senescent cell antigen-like domains 1	0.0111003	-1.52345
NM_005574.2	LMO2	LIM domain only 2 (rhombotin-like 1)	0.0449961	-1.6561
NM_005475.1	LNK	SH2B adaptor protein 3	0.00304672	-1.40589
NM_173362.2	LOC317671		0.0154182	-1.54782
NM_198828.1	LOC375449		0.0105097	-1.47374
NM_001013680.1	LOC401233		0.0221986	-1.57695
NM_001010918.1	LOC440131		0.0305654	-1.4854
NM_016494.3	LOC51255	ring finger protein 181 (RNF181)	0.0257254	-1.15973
NM_000237.1	LPL	lipoprotein lipase	0.0398567	-1.42361
NM_002336.1	LRP6	low density lipoprotein receptor-related protein 6	0.0498981	-1.45977
NM_145256.2	LRRC25	leucine rich repeat containing 25	0.0477757	-1.68892
NM_198565.1	LRRC33	leucine rich repeat containing 33 (LRRC33)	0.0109022	-1.38015
NM_007161.2	LST1	leukocyte specific transcript 1	0.0194782	-1.69185
NM_145867.1	LTC4S	leukotriene C4 synthase	0.0321259	-1.73333
NM_002345.3	LUM	lumican	0.0475947	-1.88782
NM_004271.3	LY86	lymphocyte antigen 86	0.0239985	-1.97667
NM_006341.2	MAD2L2	MAD2 mitotic arrest deficient-like 2 (yeast)	0.0263412	-1.36925
NM_005461.3	MAFB	v-maf musculoaponeurotic fibrosarcoma oncogene homolog B (avian)	0.020949	-1.6186
NM_012323.2	MAFF	v-maf musculoaponeurotic fibrosarcoma oncogene homolog F (avian)	0.0428303	-2.00565
NM_139078.1	MAPKAPK5	mitogen-activated protein kinase-activated protein kinase 5	0.0410749	-1.30573
NM_015154.1	MESDC2	mesoderm development candidate 2	0.032595	-1.86154
NM_023032.1	METTL1	methyltransferase like 1	0.0267312	-1.6583
NM_002404.1	MFAP4	microfibrillar-associated protein 4	0.0319413	-1.50124
NM_022736.1	MFSD1	major facilitator superfamily domain containing 1	0.00222462	-1.34772
NM_004668.1	MGAM	maltase-glucoamylase (alpha-glucosidase)	0.00534082	-1.56522
NM_012214.1	MGAT4A	mannosyl (alpha-1,3-)-glycoprotein beta-1,4-N-acetylglucosaminyltransferase, isozyme A	0.00332321	-1.58271
NM_138570.1	MGC15523	hypothetical protein MGC15523	0.0308911	-1.36043
NM_001001410.2	MGC24381	chromosome 16 open reading frame 42	0.0382797	-1.25361
NM_152778.1	MGC33302	major facilitator superfamily domain containing 8 (MFSD8)	0.0069391	-1.44631
NM_145058.1	MGC7036	Rab interacting lysosomal protein-like 2	0.0385124	-1.19226
NM_002432.1	MNDA	myeloid cell nuclear differentiation antigen	0.00178447	-1.98648
NM_206939.1	MS4A7	membrane-spanning 4-domains, subfamily A, member 7A (MS4A7A)	0.0294329	-2.09719
NM_139242.2	MTFMT	mitochondrial methionyl-tRNA formyltransferase	0.0405802	-1.2077
NM_006636.2	MTHFD2	methylenetetrahydrofolate dehydrogenase (NADP+ dependent) 2	0.0298473	-1.9395
NM_201281.1	MTMR2	myotubularin related protein 2 (MTMR2)	0.0480913	-1.12265
NM_002467.3	MYC	v-myc myelocytomatosis viral oncogene homolog (avian) (MYC)	0.0488667	-1.65
NM_002477.1	MYL5	myosin, light chain 5, regulatory	0.0390761	-1.47212
NM_021019.2	MYL6	myosin, light chain 6, alkali, smooth muscle and non-muscle (MYL6)	0.0081249	-1.2831
NM_012335.2	MYO1F	myosin IF	0.0407249	-2.57925
NM_176820.2	NALP9	NLR family, pyrin domain containing 9	0.0177104	-1.64669
NM_000433.2	NCF2	neutrophil cytosolic factor 2 (65kDa, chronic granulomatous disease, autosomal 2)	0.0213051	-1.53038
NM_001005389.1	NFASC	neurofascin homolog (chicken) (NFASC)	0.00632803	-1.22521
NM_198954.1	NUDT1	nudix (nucleoside diphosphate linked moiety X)-type motif 1	0.0364139	-1.2115
NM_001032409.1	OAS1	2',5'-oligoadenylate synthetase 1, 40/46kDa	0.0445664	-1.31612
NM_022837.1	OBFC2A	permanently suppressed	0.0422706	-1.45887
NM_020190.2	OLFML3	olfactomedin-like 3 (OLFML3)	0.00938162	-1.70947
NM_001001659.1	OR2A14	olfactory receptor, family 2, subfamily A, member 14	0.00493998	-1.38875
NM_001002917.1	OR8D1	olfactory receptor, family 8, subfamily D, member 1	0.00100943	-2.64915
NM_176894.1	P2RY13	purinergic receptor P2Y, G-protein coupled, 13	0.028281	-1.33253
NM_005767.3	P2RY5	purinergic receptor P2Y, G-protein coupled, 5 (P2RY5)	0.0223202	-1.75056
NM_152911.2	PAOX	polyamine oxidase (exo-N4-amino) (PAOX), transcript variant 1	0.0382125	-1.19251
NM_002581.3	PAPPA	pregnancy-associated plasma protein A, pappalysin 1	0.0119093	-1.55943
NM_002583.2	PAWR	PRKC, apoptosis, WT1, regulator	0.0452042	-1.43614
NM_004563.2	PCK2	phosphoenolpyruvate carboxykinase 2 (mitochondrial) (PCK2), nuclear gene encoding mitochondrial protein	0.0104135	-1.38188
NM_025239.2	PDCD1LG2	programmed cell death 1 ligand 2	0.0379144	-1.85439
NM_001006625.1	PDPN	podoplanin (PDPN)	0.0499343	-1.53354
NM_014887.1	PFAAP5	phosphonoformate immuno-associated protein 5 (=N4BP2L2)	0.0409353	-1.42875
NM_005022.2	PFN1	profilin 1 (PFN1)	0.0391516	-1.25618
NM_007350.2	PHLDA1	pleckstrin homology-like domain, family A, member 1	0.0370204	-1.38649
NM_007166.2	PICALM	phosphatidylinositol binding clathrin assembly protein	0.0438235	-1.27023
NM_178272.1	PILRA	paired immunoglobin-like type 2 receptor alpha	0.0393564	-1.46261
NM_014589.1	PLA2G2E	phospholipase A2, group IIE	0.0242887	-1.38822
NM_002664.1	PLEK	pleckstrin	0.0392815	-1.75703
NM_032639.2	PLEKHA8	pleckstrin homology domain containing, family A (phosphoinositide binding specific) member 8 (PLEKHA8)	0.033392	-1.94978
NM_021105.1	PLSCR1	phospholipid scramblase 1	0.0281444	-2.03489
NM_000303.1	PMM2	phosphomannomutase 2	0.0479597	-1.3822
NM_021173.2	POLD4	polymerase (DNA-directed), delta 4	0.0311898	-1.32079
NM_006467.1	POLR3G	polymerase (RNA) III (DNA directed) polypeptide G	0.0340069	-1.48336
NM_002721.3	PPP6C	protein phosphatase 6, catalytic subunit (PPP6C)	0.0410639	-1.11676
NM_002727.2	PRG1	serglycin	0.0272939	-2.1185
NM_005399.3	PRKAB2	protein kinase, AMP-activated, beta 2 non-catalytic subunit	0.00851395	-1.36829
NM_002777.3	PRTN3	proteinase 3 (serine proteinase, neutrophil, Wegener granulomatosis autoantigen)	0.0462393	-1.82355
NM_018622.4	PSARL	presenilin associated, rhomboid-like (PARL), nuclear gene encoding mitochondrial protein	0.0418442	-1.10561
NM_013385.2	PSCD4	pleckstrin homology, Sec7 and coiled-coil domains 4	0.0426943	-2.42308
NM_006263.2	PSME1	proteasome (prosome, macropain) activator subunit 1 (PA28 alpha)	0.0115499	-1.23722
NM_024430.2	PSTPIP2	proline-serine-threonine phosphatase interacting protein 2	0.0273877	-2.15912
NM_000958.2	PTGER4	prostaglandin E receptor 4 (subtype EP4)	0.0205069	-1.58845
NM_080549.2	PTPN6	protein tyrosine phosphatase, non-receptor type 6	0.0172173	-2.00899
NM_080922.1	PTPRC	protein tyrosine phosphatase, receptor type, C	0.00548883	-1.70784
NM_002841.2	PTPRG	protein tyrosine phosphatase, receptor type, G	0.0349241	-1.32553
NM_002863.3	PYGL	phosphorylase, glycogen; liver (Hers disease, glycogen storage disease type VI)	0.0243578	-1.53254
NM_020387.1	RAB25	RAB25, member RAS oncogene family (RAB25)	0.0127017	-1.47494
NM_004580.3	RAB27A	RAB27A, member RAS oncogene family (RAB27A)	0.0318686	-1.4274
NM_152304.1	RAB42	RAB42, member RAS oncogene family (RAB42)	0.0289718	-1.54998
NM_014857.2	RABGAP1L	RAB GTPase activating protein 1-like	0.0231485	-1.49482
NM_206963.1	RARRES1	retinoic acid receptor responder (tazarotene induced) 1	0.0238048	-1.46881
NM_002887.3	RARS	arginyl-tRNA synthetase (RARS)	0.0244611	-1.11534
NM_017805.2	RASIP1	Ras interacting protein 1	0.0458432	-1.30514
NM_007182.4	RASSF1	Ras association (RalGDS/AF-6) domain family 1	0.037001	-1.20256
NM_001017430.1	RBM3	RNA binding motif protein 3	0.0389907	-1.61949
NM_019610.3	RBMXL1	cysteine conjugate-beta lyase 2 (CCBL2)	0.0292888	-1.6022
NM_032941.1	RECQL	RecQ protein-like (DNA helicase Q1-like)	0.015859	-1.56582
NM_001008387.1	REG3G	regenerating islet-derived 3 gamma	0.0218214	-1.52489
NM_006509.2	RELB	v-rel reticuloendotheliosis viral oncogene homolog B, nuclear factor of kappa light polypeptide gene enhancer in B-cells 3	0.00527921	-1.99368
NM_006510.3	RFP	Ring Finger Protein	0.0330097	-1.34047
NM_001005339.1	RGS10	regulator of G-protein signaling 10 (RGS10), transcript variant 1	0.00518587	-1.71622
NM_002928.2	RGS16	regulator of G-protein signaling 16 (RGS16)	0.0216573	-2.10705
NM_002950.3	RPN1	ribophorin I (RPN1)	0.0159242	-1.174
NM_006638.2	RPP40	ribonuclease P/MRP 40kDa subunit	0.028066	-1.18713
NM_001033.2	RRM1	ribonucleotide reductase M1 polypeptide	0.00197749	-1.22067
NM_005620.1	S100A11	S100 calcium binding protein A11	0.0415077	-1.83346
NM_002960.1	S100A3	S100 calcium binding protein A3	0.0273429	-1.77173
NM_022136.3	SAMSN1	SAM domain, SH3 domain and nuclear localization signals 1 (SAMSN1)	0.00359113	-2.01387
NM_002970.1	SAT	spermidine/spermine N1-acetyltransferase 1	0.0238094	-1.44131
NM_001038.4	SCNN1A	sodium channel, nonvoltage-gated 1 alpha	0.00385222	-1.82696
NM_003966.1	SEMA5A	(semaphorin) 5A, sema domain, seven thrombospondin repeats (type 1 and type 1-like)	0.0375935	-1.34549
NM_018957.2	SH3BP1	SH3-domain binding protein 1	0.0399396	-1.62298
NM_016009.2	SH3GLB1	SH3-domain GRB2-like endophilin B1	0.0102845	-1.32069
NM_183001.3	SHC1	SHC (Src homology 2 domain containing) transforming protein 1	0.00609824	-1.80771
NM_006748.1	SLA	Src-like-adaptor (SLA)	0.032615	-1.85499
NM_003049.1	SLC10A1	solute carrier family 10 (sodium/bile acid cotransporter family), member 1	0.0276163	-2.14383
NM_001032220.1	SLC11A1	permanently suppressed	0.00254647	-1.88932
NM_005628.1	SLC1A5	solute carrier family 1 (neutral amino acid transporter), member 5 (SLC1A5), transcript variant 1	0.0281287	-2.65034
NM_003982.2	SLC7A7	solute carrier family 7 (cationic amino acid transporter, y+ system), member 7 (SLC7A7)	0.028363	-2.27649
NM_018664.1	SNFT	basic leucine zipper transcription factor, ATF-like 3	0.0242251	-1.32288
NM_003091.3	SNRPB	small nuclear ribonucleoprotein polypeptides B and B1	0.0143728	-1.25435
NM_001024465.1	SOD2	superoxide dismutase 2, mitochondrial (SOD2), nuclear gene encoding mitochondrial protein	0.04403	-2.29931
NM_178424.1	SOX30	SRY (sex determining region Y)-box 30	0.0120686	-1.37218
NM_003120.1	SPI1	spleen focus forming virus (SFFV) proviral integration oncogene spi1	0.0153742	-1.89236
NM_014467.1	SRPX2	sushi-repeat-containing protein, X-linked 2	0.008894	-1.83029
NM_003144.2	SSR1	signal sequence receptor, alpha (translocon-associated protein alpha) (SSR1)	0.0292556	-1.17604
NM_006280.1	SSR4	signal sequence receptor, delta (translocon-associated protein delta)	0.0266766	-1.21518
NM_173217.1	ST6GAL1	ST6 beta-galactosamide alpha-2,6-sialyltranferase 1 (ST6GAL1)	0.0115222	-1.32884
NM_152996.1	ST6GALNAC3	ST6 (alpha-N-acetyl-neuraminyl-2,3-beta-galactosyl-1,3)-N-acetylgalactosaminide alpha-2,6-sialyltransferase 3	0.0101556	-1.86968
NM_006011.3	ST8SIA2	ST8 alpha-N-acetyl-neuraminide alpha-2,8-sialyltransferase 2	0.0323926	-1.37669
NM_015136.2	STAB1	stabilin 1	0.0415885	-2.30376
NM_003764.2	STX11	syntaxin 11	0.0239004	-2.13799
NM_177424.1	STX12	syntaxin 12	0.030036	-1.13875
NM_014979.1	SV2C	synaptic vesicle glycoprotein 2C	0.00371605	-1.70081
NM_003174.2	SVIL	supervillin (SVIL), transcript variant 1	0.0159364	-1.96665
NM_205848.1	SYT6	synaptotagmin VI	0.022119	-1.28653
NM_018833.2	TAP2	transporter 2, ATP-binding cassette, sub-family B (MDR/TAP)	0.0304653	-1.69632
NM_000358.1	TGFBI	transforming growth factor, beta-induced, 68kDa	0.0316464	-2.74617
NM_138350.2	THAP3	THAP domain containing, apoptosis associated protein 3	0.0277043	-1.67182
NM_003246.2	THBS1	thrombospondin 1	0.021803	-2.19288
NM_003247.2	THBS2	thrombospondin 2	0.0395873	-1.43167
NM_003254.2	TIMP1	TIMP metallopeptidase inhibitor 1 (TIMP1)	0.0428472	-2.50355
NM_030788.2	TM7SF4	transmembrane 7 superfamily member 4	0.0156691	-2.00469
NM_016056.1	TMBIM4	transmembrane BAX inhibitor motif containing 4	0.0497339	-1.19568
NM_001008740.2	TMCO2	transmembrane and coiled-coil domains 2	0.031665	-2.09734
NM_030938.2	TMEM49	transmembrane protein 49	0.0346858	-1.21997
NM_004202.2	TMSB4Y	thymosin, beta 4, Y-linked (TMSB4Y)	0.0416621	-2.15391
NM_007115.2	TNFAIP6	tumor necrosis factor, alpha-induced protein 6	0.0227855	-1.71878
NM_006573.3	TNFSF13B	tumor necrosis factor (ligand) superfamily, member 13b	0.00589703	-1.42748
NM_003280.1	TNNC1	troponin C type 1 (slow)	0.0238566	-1.65165
NM_153649.2	TPM3	tropomyosin 3 (TPM3), transcript variant 2	0.0261757	-1.18259
NM_018965.1	TREM2	triggering receptor expressed on myeloid cells 2 (TREM2)	0.0236679	-2.47672
NM_004238.1	TRIP12	thyroid hormone receptor interactor 12	0.0237065	-1.20355
NM_183422.1	TSC22D1	TSC22 domain family, member 1 (TSC22D1), transcript variant 1	0.0338776	-1.18341
NM_017868.2	TTC12	tetratricopeptide repeat domain 12 (TTC12)	0.0386071	-2.49445
NM_030810.2	TXNDC5	thioredoxin domain containing 5	0.0390041	-1.10144
NM_003332.2	TYROBP	TYRO protein tyrosine kinase binding protein	0.0170225	-2.10479
NM_006002.3	UCHL3	ubiquitin carboxyl-terminal esterase L3 (ubiquitin thiolesterase)	0.0456839	-1.2588
NM_016440.3	VRK3	vaccinia related kinase 3	0.0310166	-1.55166
NM_017491.3	WDR1	WD repeat domain 1 (WDR1), transcript variant 1	0.0398049	-1.12479
NM_032387.3	WNK4	WNK lysine deficient protein kinase 4	0.0156666	-1.65824
NM_005080.2	XBP1	X-box binding protein 1	0.00030869	-1.40924
NM_006691.2	XLKD1	lymphatic vessel endothelial hyaluronan receptor 1 (LYVE1)	0.0377848	-2.3123
NM_000380.2	XPA	human XPA (Xeroderma pigmentosum comp grp A) related	0.0288127	-1.2396
NM_003407.1	ZFP36	zinc finger protein 36, C3H type	0.0226301	-3.38205
NM_003442.3	ZNF143	zinc finger protein 143	0.0488201	-1.2516
NM_003904.3	ZNF259	zinc finger protein 259	0.0419419	-1.27123
NM_152677.1	ZSCAN4	zinc finger and SCAN domain containing 4 (ZSCAN4)	0.0185123	-1.854
